# Supplementary material for: Multiplex PCR for identification of two butterfly sister species: Eurema mandarina and Eurema hecabe
Source: BMC Res Notes. 2020 May 27;13:260. doi: 10.1186/s13104-020-05093-3 (PMC7251659; doi:10.1186/s13104-020-05093-3)
Supplement: Supplementary file 1 — Additional file 1. Sample information used in this study. [file 13104_2020_5093_MOESM1_ESM.xlsx]

## Sheet: Sheet1
Sample code	species	Locality	Date of sampling	sex
TG1	man	Mashiko, Tochigi	2015-05-17	female
TK1	man	Tsukuba, Ibaraki	2015-08-27	female
TK2	man	Tsukuba, Ibaraki	2015-08-27	male
TK3	man	Tsukuba, Ibaraki	2015-08-27	male
NG1	man	Minamiuonuma, Nigata	2015-09-08	female
NG2	man	Minamiuonuma, Nigata	2015-09-08	male
KC1	man	Shimanto, Kochi	2015-10-02	female
KC2	man	Shimanto, Kochi	2015-10-02	male
KC3	man	Shimanto, Kochi	2015-10-02	male
MD1	man	Matsudo, Chiba	2016-02-14	female
MD2	man	Matsudo, Chiba	2018/10/8-24	female
MD3	man	Matsudo, Chiba	2018/10/8-24	female
OT1	man	Himeshima Is., Oita	2017/6/3-4	male
OT2	man	Himeshima Is., Oita	2017/6/3-4	male
OT3	man	Himeshima Is., Oita	2017/6/3-4	male
HT1	man	Hokuto, Yamanashi	2017/7/29-30	female
HT2	man	Hokuto, Yamanashi	2017/7/29-30	male
HT3	man	Hokuto, Yamanashi	2017/7/29-30	male
FY1	man	Fujiyoshida, Yamanashi	2017-08-10	female
FY2	man	Fujiyoshida, Yamanashi	2017-08-10	male
FY3	man	Fujiyoshida, Yamanashi	2017-08-10	male
KT1	man	Kimitsu, Chiba	2017-05-03	female
CB1	man	Chichibu, Saitama	2019-08-20	male
CB2	man	Chichibu, Saitama	2019-08-20	male
CB3	man	Chichibu, Saitama	2019-08-20	male
KZ1	man	Karuizawa, Nagano	2019-09-10	female
KZ2	man	Karuizawa, Nagano	2019-09-10	male
KZ3	man	Karuizawa, Nagano	2019-09-10	male
IW1	man	Morioka, Iwate	2016	female
IW2	man	Morioka, Iwate	2016	female
IW3	man	Morioka, Iwate	2016	female
2019-TN-Em-1	man	Tanegashima Is., Kagoshima	2019/7/13-16	female
2019-TN-Em-2	man	Tanegashima Is., Kagoshima	2019/7/13-16	female
2019-TN-Em-4	man	Tanegashima Is., Kagoshima	2019/7/13-16	female
2019-TN-Em-5	man	Tanegashima Is., Kagoshima	2019/7/13-16	female
2019-TN-Em-8	man	Tanegashima Is., Kagoshima	2019/7/13-16	female
OKM1	man	Okinawa Is., Okinawa	2016-09-03	female
OKM2	man	Okinawa Is., Okinawa	2016-09-03	female
2016-IS-Eb-23	bla	Ishigaki Is., Okinawa	2016-04-01	female
2016-IS-Eb-30	bla	Ishigaki Is., Okinawa	2016-04-01	female
2016-IS-Eb-31	bla	Ishigaki Is., Okinawa	2016-04-01	female
2016-IS-Eb-32	bla	Ishigaki Is., Okinawa	2016-04-02	female
2016-IS-Eb-55	bla	Ishigaki Is., Okinawa	2016-04-02	female
2016-IS-Eh-56	bla	Ishigaki Is., Okinawa	2016-04-02	female
2016-IS-Eh-132	hec	Ishigaki Is., Okinawa	2016-04-03	female
2016-IS-Eh-133	hec	Ishigaki Is., Okinawa	2016-04-03	female
2016-IS-Eh-134	hec	Ishigaki Is., Okinawa	2016-04-03	female
2016-IS-Eh-135	hec	Ishigaki Is., Okinawa	2016-04-03	female
2016-IS-Eh-136	hec	Ishigaki Is., Okinawa	2016-04-03	female
2016-IS-Eh-163	hec	Ishigaki Is., Okinawa	2016-04-04	female
2016-IS-Eh-165	hec	Ishigaki Is., Okinawa	2016-04-04	female
2016-IS-Eh-171	hec	Ishigaki Is., Okinawa	2016-04-04	female
OKH1	hec	Okinawa Is., Okinawa	2019-03-05	female
OKH2	hec	Okinawa Is., Okinawa	2019-03-05	female
OKH3	hec	Okinawa Is., Okinawa	2019-03-05	female
OKH4	hec	Okinawa Is., Okinawa	2019-03-05	female
OKH5	hec	Okinawa Is., Okinawa	2019-03-05	female
OKH6	hec	Okinawa Is., Okinawa	2019-03-05	female
OKH7	hec	Okinawa Is., Okinawa	2019-03-05	female
OKH8	hec	Okinawa Is., Okinawa	2019-03-05	female
TW1	hec	Taiwan	2016-03-07	female
TW2	hec	Taiwan	2016-03-07	female
TW3	hec	Taiwan	2016-03-07	female
TW4	hec	Taiwan	2016-03-07	female
2019-YNG-Eh-1	hec	Yonaguni Is., Okinawa	2019-10-11	male
2019-YNG-Eh-2	hec	Yonaguni Is., Okinawa	2019-10-11	female
2019-YNG-Eh-3	hec	Yonaguni Is., Okinawa	2019-10-11	male
2019-YNG-Eh-4	hec	Yonaguni Is., Okinawa	2019-10-11	female
2019-YNG-Eh-5	hec	Yonaguni Is., Okinawa	2019-10-11	male
2019-YNG-Eh-6	hec	Yonaguni Is., Okinawa	2019-10-12	male
2019-YNG-Eh-7	hec	Yonaguni Is., Okinawa	2019-10-12	male
2019-YNG-Eh-8	hec	Yonaguni Is., Okinawa	2019-10-12	female
2019-YNG-Eh-9	hec	Yonaguni Is., Okinawa	2019-10-12	female
2019-YNG-Eh-10	hec	Yonaguni Is., Okinawa	2019-10-12	female
2019-YNG-Eh-11	hec	Yonaguni Is., Okinawa	2019-10-12	male
2019-YNG-Eh-12	hec	Yonaguni Is., Okinawa	2019-10-12	male
2019-YNG-Eh-14	hec	Yonaguni Is., Okinawa	2019-10-12	male
2019-YNG-Eh-15	hec	Yonaguni Is., Okinawa	2019-10-12	male
2019-YNG-Eh-16	hec	Yonaguni Is., Okinawa	2019-10-12	female
2019-YNG-Eh-17	hec	Yonaguni Is., Okinawa	2019-10-12	male
2019-YNG-Eh-18	hec	Yonaguni Is., Okinawa	2019-10-12	male
2019-YNG-Eh-19	hec	Yonaguni Is., Okinawa	2019-10-12	male
2019-YNG-Eh-20	hec	Yonaguni Is., Okinawa	2019-10-12	male
2019-YNG-Eh-21	hec	Yonaguni Is., Okinawa	2019-10-12	male
2019-YNG-Eh-22	hec	Yonaguni Is., Okinawa	2019-10-12	male
2019-YNG-Eh-23	hec	Yonaguni Is., Okinawa	2019-10-12	male
2019-YNG-Eh-24	hec	Yonaguni Is., Okinawa	2019-10-13	male
2019-YNG-Eh-26	hec	Yonaguni Is., Okinawa	2019-10-13	male
2019-YNG-Eh-27	hec	Yonaguni Is., Okinawa	2019-10-13	male
2019-YNG-Eh-28	hec	Yonaguni Is., Okinawa	2019-10-13	female
2019-YNG-Eh-29	hec	Yonaguni Is., Okinawa	2019-10-13	male
2019-YNG-Eh-30	hec	Yonaguni Is., Okinawa	2019-10-13	male
2019-YNG-Eh-31	hec	Yonaguni Is., Okinawa	2019-10-13	male
2019-YNG-Eh-32	hec	Yonaguni Is., Okinawa	2019-10-13	male
2019-YNG-Eh-33	hec	Yonaguni Is., Okinawa	2019-10-13	male
2019-YNG-Eh-34	hec	Yonaguni Is., Okinawa	2019-10-13	male
2019-YNG-Eh-35	hec	Yonaguni Is., Okinawa	2019-10-13	male
2019-YNG-Eh-36	hec	Yonaguni Is., Okinawa	2019-10-13	female
2019-YNG-Eh-37	hec	Yonaguni Is., Okinawa	2019-10-13	male
2019-YNG-Eh-38	hec	Yonaguni Is., Okinawa	2019-10-13	female
2019-YNG-Eh-39	hec	Yonaguni Is., Okinawa	2019-10-13	male
2019-YNG-Eh-40	hec	Yonaguni Is., Okinawa	2019-10-13	male
2019-YNG-Eh-41	hec	Yonaguni Is., Okinawa	2019-10-13	male
2019-YNG-Eh-42	hec	Yonaguni Is., Okinawa	2019-10-13	male
2019-YNG-Eh-43	hec	Yonaguni Is., Okinawa	2019-10-13	male
2019-YNG-Eh-44	hec	Yonaguni Is., Okinawa	2019-10-13	male
2019-YNG-Eh-45	hec	Yonaguni Is., Okinawa	2019-10-13	male
2019-YNG-Eh-46	hec	Yonaguni Is., Okinawa	2019-10-13	female
2019-YNG-Eh-47	hec	Yonaguni Is., Okinawa	2019-10-13	male
2019-YNG-Eh-48	hec	Yonaguni Is., Okinawa	2019-10-13	male
2019-YNG-Eh-49	hec	Yonaguni Is., Okinawa	2019-10-13	male
